# Supplementary material for: Application of a multi‐gene next‐generation sequencing panel to a non‐invasive oesophageal cell‐sampling device to diagnose dysplastic Barrett's oesophagus
Source: J Pathol Clin Res. 2017 Aug 24;3(4):258–67. doi: 10.1002/cjp2.80 (PMC5653927; doi:10.1002/cjp2.80)
Supplement: Supplementary file 3 — Table S1. Microdissection and extraction information for the cohort [file CJP2-3-258-s003.xlsx]

## Sheet: Sheet1
Table S1. Microdissection and extraction information for the cohort
Sample ID	Dysplasia status of patient at time of sponge	Atypia?	Estimated % of whole sponge dissected	Estimated % atypia	DNA Quantification ng/ul	Total no. ul PK used for DNA extraction	Total no. ng
M8581	NDBO	N/A	60	N/A	29.9	70	2093
M8585	NDBO	N/A	30	N/A	1.22	20	24.4
M9343	NDBO	N/A	1	N/A	0.69	7	4.83
M9344	NDBO	N/A	30	N/A	18.8	15	282
M9345	NDBO	N/A	20	N/A	1.35	15	20.25
M9346	NDBO	N/A	20	N/A	7.64	15	114.6
M9347	NDBO	N/A	20	N/A	8.6	15	129
M9350	NDBO	N/A	10	N/A	5.42	15	81.3
M9352	NDBO	N/A	5	N/A	8.18	15	122.7
M9353	NDBO	N/A	20	N/A	4.12	20	82.4
M9406	NDBO	N/A	15	N/A	7.87	20	157.4
M9407	NDBO	N/A	20	N/A	5.09	40	203.6
M9408	NDBO	N/A	60	N/A	15.8	20	316
M9409	NDBO	N/A	10	N/A	10.4	15	156
M9410	NDBO	N/A	8	N/A	20	20	400
M9411	NDBO	N/A	25	N/A	5.66	20	113.2
M9412	NDBO	N/A	5	N/A	5.06	15	75.9
M9413	NDBO	N/A	10	N/A	15	20	300
M9414	NDBO	N/A	8	N/A	12.8	20	256
M9415	NDBO	N/A	8	N/A	22	20	440
M9416	NDBO	N/A	15	N/A	27.6	20	552
M9417	NDBO	N/A	12	N/A	26.4	15	396
M9418	NDBO	N/A	17	N/A	10.6	20	212
M9419	NDBO	N/A	50	N/A	3	10	30
M9420	NDBO	N/A	20	N/A	6.6	15	99
M9421	NDBO	N/A	30	N/A	12.2	20	244
M9915	NDBO	N/A	20	N/A	32.8	20	656
M9916	NDBO	N/A	15	N/A	14.9	20	298
M9917	NDBO	N/A	10	N/A	10.5	15	157.5
MA0209	NDBO	N/A	15	N/A	10.7	10	107
MA0214	NDBO	N/A	10	N/A	6.18	10	61.8
Median			15		10.4	20	157.4
M8579	IMC	N	10	0	8.58	30	257.4
M8582	IMC	Y	10	80	2.64	30	79.2
M8583	LGD	Y	10	80	1.78	20	35.6
M9339	IMC	Y	5	5	2.12	10	21.2
M9340	LGD	Y	1	10	1.79	10	17.9
M9341	LGD	Y	2	10	2.38	10	23.8
M9348	LGD	N	25	0	7.34	20	146.8
M9349	IMC	Y	2	10	1.36	7	9.52
M9351	IMC	N	1	0	0.59	7	4.13
M9354	IMC	N	30	0	2.72	15	40.8
M9795	HGD	Y	8	25	21.4	15	321
M9796	LGD	Y	5	20	6.48	10	64.8
M9798	LGD	N	10	0	19.4	15	291
M9851	IMC	Y	3	60	0.345	10	3.45
M9852	IMC	Y	2	30	1.02	10	10.2
M9853	HGD	Y	5	30	0.693	10	6.93
M9855	IMC	Y	1	30	2.37	10	23.7
M9856	IMC	N	6	0	1.03	15	15.45
M9858	LGD	N	6	0	2.06	15	30.9
M9945	HGD	Y	2	50	6.3	10	63
M9946	HGD	Y	2	70	27.8	10	278
M9949	HGD	N	5	0	5.54	10	55.4
M9951	LGD	Y	30	20	8.98	10	89.8
MA0210	IMC	Y	20	2	16.9	15	253.5
MA0211	IMC	Y	10	1	62.8	10	628
MA0212	HGD	Y	10	1	56.4	10	564
MA0306	LGD	Y	5	1	48	15	720
MA0362	LGD	N	2	0	26.6	10	266
Median			5	7.5	4.13	10	59.2
