# Supplementary material for: Application of a multi‐gene next‐generation sequencing panel to a non‐invasive oesophageal cell‐sampling device to diagnose dysplastic Barrett's oesophagus
Source: J Pathol Clin Res. 2017 Aug 24;3(4):258–67. doi: 10.1002/cjp2.80 (PMC5653927; doi:10.1002/cjp2.80)
Supplement: Supplementary file 4 — Table S2. All mutations called for each non‐dysplastic sample and duplicate. Mutations highlighted in grey were used in final calls [file CJP2-3-258-s004.xlsx]

## Sheet: Sheet1
Table S2. All mutations called for each non-dysplastic sample and duplicate. Mutations highlighted in grey were used in final calls.
Sample ID	Sample dissection	Grade at time	Atypia	First run					Repeat
				Gene mutated	Coding	Coverage	AF	Note	Gene mutated	Coding	Coverage	AF
M9347	Same extraction	NDBO	N/A	TP53	c.220_221delGC	295	26.1	Clearly miscalled on BAM file: not real	Nil
M9350		NDBO	N/A	Nil					Not repeated
M9352		NDBO	N/A	Nil					Not repeated
M9353		NDBO	N/A	Nil					Not repeated
M9406		NDBO	N/A	Nil					Not repeated
M9407		NDBO	N/A	Nil					Not repeated
M9410		NDBO	N/A	Nil					Not repeated
M9411		NDBO	N/A	Nil					Not repeated
M9413		NDBO	N/A	Nil					Not repeated
M9344		NDBO	N/A	Nil					Not repeated
M9345	Same extraction	NDBO	N/A	SMO	c.586C>T	540	11.1		Not present
				TP53	c.242C>T	140	9.3		Not present
				TP53	c.692C>T	186	9.1		Not present
M9346	Same extraction	NDBO	N/A	ERBB2	c.2279C>T	828	4.3		Not present
				PIK3CA	c.2078G>A	301	11		Not present
				SMO	c.1840G>A	651	4.6		Not present
				STK11	c.967C>T	609	5.4		Not present
				TP53	c.1024C>T	848	3.2		Not present
				TP53	c.566C>T	930	4		Not present
				APC	c.4132C>T	873	2.2		Not present
				CDKN2A	c.364G>A	367	2.7		Not present
M9408		NDBO	N/A	Nil					Not repeated
M9409		NDBO	N/A	Nil					Not repeated
M9412	Same extraction	NDBO	N/A	GNAS	c.2531G>A	356	3.1		Not present
M9414		NDBO	N/A	CDKN2A	c.192_193insTG	517	22.4		Not repeated
				TP53	c.806G>A	382	2.6
M9415	Same extraction	NDBO	N/A	TP53	c.263C>T	266	5.3		Not present
				CDKN2A	c.376G>A	210	3.8		Not present
M9416	Same extraction	NDBO	N/A	CTNNB1	c.133T>C	133	2.3		Not present
M9417		NDBO	N/A	Nil					Not repeated
M9418	Same extraction	NDBO	N/A	CDKN2A	c.329G>A	327	21.7		CDKN2A	c.329G>A	165	18.6
				CDKN2A	c.238C>T	608	17.4		CDKN2A	c.238C>T	250	15.7
				TP53	c.848G>A	237	3.8		Not present
M8581		NDBO	N/A	Nil					Not repeated
M8585		NDBO	N/A	CDKN2A	c.172C>T	1127	24.8		Not repeated
M9343	Same extraction	NDBO	N/A	EGFR	c.2257C>T	731	1.9		Not present
				EGFR	c.2326C>T	234	2.1	Strand bias >3x	Not present
				TP53	c.820G>A	351	2.6		Not present
				SMARCB1	c.1130G>A	272	2.2		Not present
				SMAD4	c.353C>T	2000	1.6	Strand bias >3x	Not present
M9419	Same extraction	NDBO	N/A	SMARCB1	c.1121G>A	584	5.1		Not present
M9420	Same extraction	NDBO	N/A	TP53	c.242C>T	438	2.1		Not present
M9421		NDBO	N/A	Nil					Not repeated
M9915		NDBO	N/A	Nil					Not repeated
M9916		NDBO	N/A	Nil					Not repeated
M9917		NDBO	N/A	Nil					Not repeated
MA0209		NDBO	N/A	Nil					Not repeated
MA0214	Same extraction	NDBO	N/A	CDKN2A	c.220G>A	285	2.1		Not present
				APC	c.4298C>T	271	4.8	Within 7 base pairs of edge	Not present
				RET	c.2651A>T	205	4.4	Within 7 base pairs of edge	Not present
				TP53	c.233C>T	281	2.5		Not present
				SMAD4	c.1496G>A	1116	1.7		Not present
