# Supplementary material for: Application of a multi‐gene next‐generation sequencing panel to a non‐invasive oesophageal cell‐sampling device to diagnose dysplastic Barrett's oesophagus
Source: J Pathol Clin Res. 2017 Aug 24;3(4):258–67. doi: 10.1002/cjp2.80 (PMC5653927; doi:10.1002/cjp2.80)
Supplement: Supplementary file 5 — Table S3. All mutations called for each dysplastic sample and duplicate. Mutations highlighted in grey were used in final calls [file CJP2-3-258-s005.xlsx]

## Sheet: Sheet1
Table S3. All mutations called for each dysplastic sample and duplicate. Mutations highlighted in grey were used in final calls.
Sample ID	Sample dissection	Grade at time	Atypia	First run					Repeat
				Gene mutated	Coding	Coverage	AF	Note	Gene mutated	Coding	Coverage	AF	Note
M9348	Same extraction	LGD	0	ALK	c.3824G>A	611	3.3		Not present
				IDH1	c.395G>A	1565	2.7		Not present
				TP53	c.917G>A	447	4.9		Not present
				TP53	c.293C>T	485	4.5		Not present
				ERBB2	c.2329G>C	1193	8.5		Not present
				GNA11	c.623G>A	317	5.7		Not present
				Not present					SMAD4	c.1202G>A	128	11.8
M9349	Same extraction	IMC	10	TP53	c.524G>A	813	12.4		TP53	c.524G>A	314	44.9
M9351	Same extraction	IMC	0	CDKN2A	c.238C>T	446	11.7		CDKN2A	c.238C>T	438	35.2
				TP53	c.743G>A	1208	3.7		Not present
M8579		IMC	0	CDKN2A	c.238C>T	396	23.2		Not repeated
M8582	Repeat dissection	IMC	60	TP53	c.818G>A	168	68.5		TP53	c.818G>A	557	46.5
				APC	c.4660_4661insA	392	55.6		APC	c.4660_4661insA	1357	41.2
				KRAS	c.183A>T	1995	61.8		KRAS	c.183A>T	2000	34.9
				APC	c.4298C>T	586	6	Within 7 base pairs of edge	Not present
				RB1	c.2039T>C	564	5.9	In other samples from same batch	Not present
				SMAD4	c.767A>T	764	3.7	Within 7 base pairs of edge	Not present
				Not present					TP53	c.814G>A	557	4.8
				Not present					TP53	c.676G>A	1676	2.4
				Not present					TP53	c.638G>A	1399	1.8
				Not present					TP53	c.626G>A	1405	1.8
M8583	Repeat dissection	LGD	60	APC	c.4660_4661insA	755	32.3		APC	c.4660_4661insA	1388	20.6
				TP53	c.722C>G	1987	46.1		TP53	c.722C>G	1890	24.6
				RB1	c.2039T>C	344	3.5	Within 7 base pairs of edge	Not present
M9341		LGD	10	TP53	c.1024C>T	1183	60.2		Not repeated
				KIT	c.1681G>A	1494	1.8
				APC	c.3866G>A	287	3.1	Strand bias >3x
				RB1	c.1991C>T	406	3.2
				TP53	c.856G>A	304	4.6	Strand bias >3x
				TP53	c.638G>A	1003	2.2
				TP53	c.622G>A	1007	3
				TP53	c.572C>T	1003	2.2
				SMAD4	c.1081C>T	973	1.7
M9340	Same extraction	LGD	10	NRAS	c.38G>A	1773	1.8		Not present
				PDGFRA	c.1701A>G	489	3		Not present
				PDGFRA	c.1735C>T	503	3.6	Strand bias >3x	Not present
				RET	c.1934C>T	324	4.9	Strand bias >3x	Not present
				PTPN11	c.1548G>A	469	4.1		Not present
				RB1	c.958C>T	397	2.8		Not present
				SMAD4	c.931C>T	1177	1.7		Not present
M9339	Repeat dissection	IMC	5	TP53	c.713G>A	2000	2.6		TP53	c.713G>A	2000	4.5
M9795	Same extraction	HGD	25	TP53	c.742C>T	1996	20.6		Not repeated
				CDKN2A	c.225_243delCGCCACTCTCACCCGACCC	1016	11.4	Strand bias >3x: only in one strand
M9796	Same extraction	LGD	20	KRAS	c.35G>A	1821	2.1		KRAS	c.35G>A	805	2.7
				KRAS	c.34G>T	1912	4.8		KRAS	c.34G>T	821	5.4
				ERBB2	c.2524G>A	1999	1.7		ERBB2	c.2524G>A	620	1.8
M9798		LGD	0	Nil					Not repeated
M9851	Same extraction	IMC	60	TP53	c.844C>T	350	9.1		TP53	c.844C>T	698	5.4
				FBXW7	c.1513C>T	2000	2.5		Not present
				Not present					SMO	c.1829C>T	943	10.7
				Not present					TP53	c.1036G>A	1634	5
				Not present					TP53	c.725G>A	1957	6
				Not present					TP53	c.538G>A	1885	4.2
				Not present					TP53	c.517G>A	1879	5.2
				Not present					TP53	c.514G>A	1887	2.8
M9852	Same extraction	IMC	30	TP53	c.706T>C	1990	6.8		TP53	c.706T>C	1996	4.2
				MET	c.1120T>A	983	5.5		MET	c.1120T>A	749	5.6
M9853	Same extraction	HGD	30	CDKN2A	c.172C>T	915	28.6		CDKN2A	c.172C>T	1156	12.5
				TP53	c.832C>T	555	10.1		TP53	c.832C>T	773	4.9
				TP53	c.826G>A	555	4.5		Not present
				TP53	c.818G>A	555	3.6		Not present
				TP53	c.245C>T	544	5.1		Not present
M9854	Repeat dissection	IMC	0	TP53	c.743G>A	1975	17.6		TP53	c.743G>A	1893	46.4
			30 rpt	KDR	c.809A>C	1341	31.5		KDR	c.809A>C	1373	34.7
				TP53	c.733G>A	2000	3.4		Not present
				Not present					TP53	c.818G>A	617	4.2
				Not present					KIT	c.1745G>A	1223	3.3
				Not present					TP53	c.569C>T	1096	2.8
M9855		IMC	30	TP53	c.733G>A	2000	38.8		Not repeated
M9856		IMC	0	Nil					Not repeated
M9858	Same extraction	LGD	0	TP53	c.529C>T	1213	3.6		TP53	c.529C>T	2000	5.8
M9945	Same extraction	HGD	50	CDKN2A	c.330G>A	746	33.2		CDKN2A	c.330G>A	325	41.9
				ERBB2	c.2524G>A	1635	28.2		ERBB2	c.2524G>A	288	27.7
				CDKN2A	c.227C>T	1516	3.8		Not present
				EGFR	c.2222C>T	805	4.7		Not present
				EGFR	c.2611G>A	943	4.6		Not present
				ERBB2	c.2305G>A	1677	3.8		Not present
				ERBB4	c.1042G>A	1514	3.2		Not present
				TP53	c.1025G>A	1898	2.5		Not present
				TP53	c.572C>T	1675	4.5		Not present
				TP53	c.472C>T	1768	3.7		Not present
				Not present					TP53	c.893A>G	193	34.7303	Strand bias >3
				Not present					TP53	c.655C>T	546	56.7774
				Not present					TP53	c.215C>G	169	2763.48
M9946	Same extraction	HGD	0	TP53	c.817C>T	981	51.5		Not repeated
				CDKN2A	c.164delG	1008	19.6
				SMAD4	c.1572G>T	1999	5.3
M9949		HGD	0	Nil					Not repeated
M9951	Same extraction	LGD	20	TP53	c.635_636delTT	1181	7		TP53	c.635_636delTT	1990	7.5
MA0210	Same extraction	IMC	2	MLH1	c.1222C>T	998	4.7		Not present
				PDGFRA	c.2536G>A	964	4		Not present
				APC	c.4400C>T	549	4.9		Not present
				TP53	c.859G>A	497	2.6		Not present
				TP53	c.665C>T	1420	3.1	Within 7 base pairs of edge	Not present
				TP53	c.328C>T	745	2.3		Not present
				TP53	c.298C>T	750	2.3		Not present
				SMAD4	c.1013C>T	1130	3.1		Not present
				JAK3	c.2168C>T	816	4.3		Not present
MA0211	Same extraction	IMC	1	CDKN2A	c.305C>T	513	1.9		Not present
				CDKN2A	c.170C>T	939	1.9		Not present
MA0212		HGD	<1%	Nil					Not repeated
MA0306	Same extraction	LGD	<1%	CDKN2A	c.238C>T	1108	4		CDKN2A	c.238C>T	381	4.2
MA0362	Same extraction	LGD	<1%	ERBB2	c.2576T>A	184	6.5		Repeat failed
				GNAS	c.2530C>T	24	16.7
				GNAQ	c.671C>A	309	3.3
				RB1	c.2039T>C	337	4.1
				SMAD4	c.1060G>C	489	3
