# Supplementary material for: Application of a multi‐gene next‐generation sequencing panel to a non‐invasive oesophageal cell‐sampling device to diagnose dysplastic Barrett's oesophagus
Source: J Pathol Clin Res. 2017 Aug 24;3(4):258–67. doi: 10.1002/cjp2.80 (PMC5653927; doi:10.1002/cjp2.80)
Supplement: Supplementary file 6 — Table S4. Samples that failed library preparation/sequencing [file CJP2-3-258-s006.xlsx]

## Sheet: Sheet1
Table S4. Samples that failed library preparation/sequencing
Sample ID	Dysplasia status of patient at time of sponge	Atypia?	Estimated % of whole sponge dissected	Estimated % atypia	DNA Quantification ng/ul	Total no. ul PK used for DNA extraction	Total no. ng
M9857	HGD	N	1	0	0.465	10	4.65
M9918	NDBO	N/A	5	N/A	3.4	10	34
M9944	HGD	Y	5	20	55.2	15	828
M9947	HGD	N	20	0	40.6	20	812
M9948	HGD	N	2	0	1.22	10	12.2
M9950	IMC	N	2	0	1.05	10	10.5
MA0052	HGD	Y	10	20	3.3	10	33
MA0213	LGD	Y	5	1	2.58	10	25.8
MA0305	IMC	Y	2	<1	2.7	15	40.5
MA0363	LGD	Y	50	<1	4.62	15	69.3
